# Supplementary material for: Rabphilin 3A binds the N-peptide of SNAP-25 to promote SNARE complex assembly in exocytosis
Source: eLife. 2022 Sep 29;11:e79926. doi: 10.7554/eLife.79926 (PMC9522249; doi:10.7554/eLife.79926)
Supplement: Figure 2—figure supplement 2—source data 1. [file elife-79926-fig2-figsupp2-data1.zip]

Archive with 3 entries (2 files):
- Figure 2-figure supplement 2-source data 1/Uncropped labeled gel.zip
- Figure 2-figure supplement 2-source data 1/Uncropped unlabeled gel.zip
- Figure 2-figure supplement 2-source data 1/
