# Supplementary material for: Rabphilin 3A binds the N-peptide of SNAP-25 to promote SNARE complex assembly in exocytosis
Source: eLife. 2022 Sep 29;11:e79926. doi: 10.7554/eLife.79926 (PMC9522249; doi:10.7554/eLife.79926)
Supplement: Figure 2—figure supplement 4—source data 1. [file elife-79926-fig2-figsupp4-data1.zip › Figure 2-figure supplement 4-source data 1/Excel file with data to make Figure 2-fugure supplement 4B.xlsx]

## Sheet: 4B
	Rph3A FL			SN25						Rph3A FL	SN25
SN25 5uM	0.757886	0.696649	0.716577	0.267176	0.290411	0.267797		mean	SN25 5uM	0.723704	0.275128
SN25 11-206 5uM	0.707483	0.799358	0.730419	0.0806452	0.109423	0.0954274			SN25 11-206 5uM	0.745753	0.095165
								SD	SN25 5uM	0.0312342	0.0132393
									SN25 11-206 5uM	0.0478185	0.0143905
								SEM	SN25 5uM	0.0180331	0.00764374
									SN25 11-206 5uM	0.027608	0.00830834
